# Supplementary material for: Genetic variants linked to type 2 diabetes in CDKN1B and TCF7L2 influence survival outcomes in metastatic colorectal cancer
Source: Int J Cancer. 2025 Jul 14;157(9):1853–63. doi: 10.1002/ijc.70035 (PMC12407037; doi:10.1002/ijc.70035)
Supplement: Supplementary file 2 — TABLE S1. Sequencing coverage and quality metrics for each sample. [file IJC-157-1853-s001.xlsx]

## Sheet: Sheet1
ID_SAMPLE	Total Reads	Unique on Target Reads	% Positions > 200x Unique	Average Unique Coverage	Region Covered in (Mb)	Region covered in bases	MEDIAN_COVERAGE	Range
1	83947061	17185199	47.56%	287	1.276	1276000	259	(203-343)
2	141331199	6694800	0.72%	96	1.15	1150000	99	(90-105)
3	205600694	9538187	13.71%	175	1.26	1260000	174	(172-177)
4	128578084	11846550	21.09%	224	1.27	1270000	154	(14-364)
5	141268865	5703401	0.38%	83	1.27	1270000	82	(80-85)
6	147588432	11091384	19.20%	192	1.27	1270000	187	(177-202)
7	153059092	14660910	59.40%	281	1.27	1270000	279	(275-285)
8	174136162	11324379	22.55%	179	1.24	1240000	164	(134-209)
9	149242417	24347623	89.19%	513	1.27	1270000	437	(285-665)
10	123757590	6114928	0.54%	85	1.12	1120000	84	(82-87)
11	122697710	16984711	79.04%	341	1.27	1270000	347	(329-359)
12	91409889	9047641	6.56%	132	1.236	1236000	130	(126-136)
13	136053536	10892182	27.01%	206	1.26	1260000	196	(176-226)
14	118531305	34132002	95.42%	831	1.28	1280000	814	(780-865)
15	123406045	12762244	46.28%	254	1.27	1270000	255	(252-257)
16	230003235	2206661	0.01%	34	0.16	160000	33	(31-36)
17	147357849	5752397	1.22%	111	1.27	1270000	113	(107-117)
18	98184900	18163802	67.30%	336	1.27	1270000	316	(276-376)
19	133077769	10258356	9.60%	169	1.26	1260000	173	(161-181)
20	95094723	7820128	5.57%	133	1.24	1240000	127	(115-145)
21	133019864	2568907	0.00%	46	0.39	390000	45	(43-48)
22	127964436	5379367	0.06%	84	1.14	1140000	87	(78-93)
23	79991336	6636453	4.93%	137	1.25	1250000	131	(119-149)
24	154991294	29213320	92.65%	557	1.28	1280000	544	(518-583)
25	139181321	13884596	50.43%	257	1.27	1270000	255	(251-261)
26	136670883	4020096	0.29%	55	1.24	1240000	50	(40-65)
27	136522838	5166824	0.32%	83	1.15	1150000	81	(77-87)
28	146185986	4891289	5.36%	88	0.79	790000	64	(16-136)
29	135322664	11087042	22.76%	196	1.26	1260000	192	(184-204)
30	141736895	5434234	0.11%	68	0.82	820000	66	(62-72)
31	143535725	34167230	88.73%	645	1.28	1280000	575	(435-785)
32	70352000	30980974	94.44%	782	1.27	1270000	766	(734-814)
33	290808484	4580540	3.68%	71	0.59	590000	51	(11-111)
34	123312022	14927620	61.35%	310	1.28	1280000	301	(283-328)
35	131522416	8692838	6.64%	136	1.21	1210000	136	(136-136)
36	118563417	5800352	0.82%	85	1.08	1080000	82	(76-91)
37	129831088	2558199	0.06%	44	0.3	300000	41	(35-50)
38	97587030	1530589	0.01%	26	0.03	30000	25	(23-28)
39	160970646	10030202	21.06%	190	1.26	1260000	192	(186-196)
40	123764958	33269453	92.85%	690	1.27	1270000	691	(688-693)
41	105108489	6745570	3.07%	126	1.22	1220000	121	(111-136)
42	127889843	5911534	0.49%	78	0.97	970000	78	(78-78)
43	136540900	15645192	54.02%	275	1.27	1270000	263	(239-299)
44	172328919	14952991	63.27%	301	1.27	1270000	287	(259-329)
45	140684986	14774564	51.76%	284	1.28	1280000	268	(236-316)
46	163114137	9626973	10.09%	160	1.26	1260000	150	(130-180)
47	163670927	2799393	0.01%	34	0.34	340000	32	(28-38)
48	90309720	3728280	0.34%	53	0.53	530000	49	(41-61)
49	134427788	20025210	68.27%	377	1.27	1270000	332	(242-467)
50	138304574	6900519	0.61%	97	1.12	1120000	97	(97-97)
51	143809774	14475982	39.91%	248	1.27	1270000	231	(197-282)
52	132615180	17159620	82.34%	364	1.28	1280000	352	(328-388)
53	130207837	10077791	8.16%	151	1.25	1250000	149	(145-155)
54	411154	87611	0.00%	1	0.01	10000	2	(-1-4)
55	94887323	8417124	6.38%	138	1245	1245000000	138	(138-138)
56	123211715	9529124	13.17%	178	1.26	1260000	181	(172-187)
57	126130044	21072766	92.21%	467	1.28	1280000	484	(433-518)
58	138300049	8972602	7.90%	150	1.25	1250000	148	(144-154)
59	165704613	10734246	12.05%	166	1.25	1250000	171	(156-181)
60	137967526	7911714	4.47%	126	1.23	1230000	124	(120-130)
61	170683582	16217066	54.15%	291	1.27	1270000	298	(277-312)
62	142121219	10799188	16.38%	182	1.26	1260000	169	(143-208)
63	154806637	7652131	3.44%	120	1.21	1210000	110	(90-140)
64	98184900	18163802	67.30%	336	1.27	1270000	316	(276-376)
65	142649730	13286492	20.04%	211	1.25	1250000	162	(64-309)
66	140825383	14398026	70.92%	301	1.27	1270000	303	(297-307)
67	115420457	4487793	0.05%	69	0.92	920000	66	(60-75)
68	163279869	6009930	0.53%	80	1.01	1010000	80	(80-80)
69	113077483	4844629	0.87%	88	1.13	1130000	82	(70-100)
70	87574607	3768944	0.01%	50	0.63	630000	51	(48-53)
71	121808826	2252112	0.71%	38	0.13	130000	25	(-1-64)
72	190773269	11009664	28.25%	190	1.25	1250000	198	(174-214)
73	119659432	2651806	0.25%	42	0.27	270000	36	(24-54)
74	71014677	2570812	0.03%	52	0.59	590000	50	(46-56)
75	151598192	18617205	78.70%	364	1.27	1270000	372	(348-388)
76	170961545	7590873	9.12%	136	1.21	1210000	116	(76-176)
77	100268992	3960267	1.48%	77	1	1000000	68	(50-95)
78	133533961	4077857	0.79%	66	0.8	800000	61	(51-76)
79	37509608	5827772	0.09%	89	1.12	1120000	96	(75-110)
80	173760913	6448911	0.53%	94	1.15	1150000	96	(90-100)
81	148846167	8470693	3.19%	125	1.23	1230000	121	(113-133)
82	111308594	12613898	47.28%	251	1.27	1270000	245	(233-263)
83	133557053	15239139	61.84%	292	1.27	1270000	284	(268-308)
84	171119936	15296225	54.87%	288	1.27	1270000	264	(216-336)
85	168927686	4912704	2.04%	86	0.96	960000	72	(44-114)
86	131981396	3543649	0.01%	41	0.43	430000	39	(35-45)
87	176245658	16514814	64.63%	319	1.27	1270000	309	(289-339)
88	148463741	7714941	1.88%	104	1.17	1170000	104	(104-104)
89	96058736	5216741	1.81%	81	1.03	1030000	74	(60-95)
90	108294272	1411855	0.02%	27	0.03	30000	25	(21-31)
91	87871051	10475627	24.92%	206	1.27	1270000	201	(191-216)
92	126717354	3224584	1.15%	52	0.38	380000	40	(16-76)
93	127478435	2822635	0.09%	38	0.26	260000	36	(32-42)
94	139795085	41690887	96.95%	948	1.28	1280000	966	(912-1002)
95	154425797	5694646	0.80%	87	1.08	1080000	82	(72-97)
96	129999645	30739736	93.41%	641	1.28	1280000	617	(569-689)
97	126530689	6224904	5.03%	126	1.23	1230000	117	(99-144)
98	177190513	26692651	94.28%	585	1.27	1270000	556	(498-643)
99	183342826	20212895	88.29%	420	1.27	1270000	420	(400-430)
